# Supplementary material for: The Impact of Resampling and Denoising Deep Learning Algorithms on Radiomics in Brain Metastases MRI
Source: Cancers (Basel). 2021 Dec 22;14(1):36. doi: 10.3390/cancers14010036 (PMC8750741; doi:10.3390/cancers14010036)
Supplement: Supplementary file 1 [file cancers-14-00036-s001.zip]

Archive with 1 entries (1 files):
- cancers-1421173-supplementary.pdf
